# Supplementary material for: Unveiling Disrupted Lipid Metabolism in Benign Prostate Hyperplasia, Prostate Cancer, and Metastatic Patients: Insights from a Colombian Nested Case–Control Study
Source: Cancers (Basel). 2023 Nov 18;15(22):5465. doi: 10.3390/cancers15225465 (PMC10670336; doi:10.3390/cancers15225465)
Supplement: Supplementary file 1 [file cancers-15-05465-s001.zip]

Archive with 1 entries (1 files):
- cancers-2670498-supplementary.pdf
